# Supplementary material for: Identification of ageing-associated naturally occurring peptides in human urine
Source: Oncotarget. 2015 Sep 29;6(33):34106–17. doi: 10.18632/oncotarget.5896 (PMC4741439; doi:10.18632/oncotarget.5896)
Supplement: Supplementary file 2 [file oncotarget-06-34106-s002.xls]

## Sheet: Table S1.
	HEALTHY		DISEASED		healthy vs diseased	SEQUENCE INFORMATION
Peptide_ID	rho factor	adj. p-value	rho factor	adj. p-value	p-value	Sequence	Gene symbol	Protein name	Protein accession	Start AA	Stop AA
61039	0.503989	1.38911e-76	0.419781	0	0.0004	PGpPGPPGPpGHPGpQGpPG	COL4A3	Collagen alpha-3(IV) chain	Q01955	655	674
68701	0.415946	1.75955e-49	0.395151	0	0.4057	PGpPGPHGPPGpmGPHGLpGP	COL25A1	Collagen alpha-1(XXV) chain	Q9BXS0	531	551
76960	0.451371	2.29494e-59	0.438769	0	0.6206	GARGpEGAQGPRGEpGTPGSpGP	COL2A1	Collagen alpha-1(II) chain	P02458	381	403
63427	-0.32363	6.47032e-29	-0.293513	9.89287e-202	0.2725	DAGPAGPKGEpGSpGENGApG	COL1A1	Collagen alpha-1(I) chain	P02452	279	299
16976	0.35384	7.66138e-35	0.273749	1.92292e-174	0.0033	DGpSGAEGpPGp	COL2A1	Collagen alpha-1(II) chain	P02458	962	973
33938	0.226173	4.47363e-14	0.262167	1.78023e-159	0.2053	KGEpGGPGADGVpGK	COL3A1	Collagen alpha-1(III) chain	P02461	743	757
70911	-0.223783	8.11684e-14	-0.25064	2.74819e-145	0.3438	GLpGTGGPpGENGKpGEPGpKG	COL3A1	Collagen alpha-1(III) chain	P02461	642	663
51175	-0.231767	9.18325e-15	-0.249846	2.33427e-144	0.5273	EGSpGRDGSpGAKGDRG	COL1A1	Collagen alpha-1(I) chain	P02452	1021	1037
91542	-0.261526	1.10428e-18	-0.244828	1.93099e-138	0.5478	LDGAKGDAGPAGPKGEpGSpGENGApG	COL1A1	Collagen alpha-1(I) chain	P02452	273	299
60126	0.347469	1.32545e-33	0.239553	2.02351e-132	0.0001	EEAPSLRPAPPPISGGGY	FGB	Fibrinogen beta chain	P02675	54	71
121241	-0.242352	4.37903e-16	-0.237086	1.17897e-129	0.8607	ADGQPGAKGEpGDAGAKGDAGPpGPAGPAGPPGPIG	COL1A1	Collagen alpha-1(I) chain	P02452	819	854
41431	0.34681	1.71885e-33	0.236526	4.86315e-129	0.0001	GPpGKpGDDGEAGKPG	COL2A1	Collagen alpha-1(II) chain	P02458	246	261
81457	-0.223246	9.3704e-14	-0.225035	1.59459e-116	0.9445	IGPpGPAGApGDKGESGPSGPAGPTG	COL1A1	Collagen alpha-1(I) chain	P02452	769	794
51678	-0.295281	5.90619e-24	-0.222774	3.73204e-114	0.0117	GEDGHpGKPGRpGERG	COL1A2	Collagen alpha-2(I) chain	P08123	142	157
61332	0.349632	4.91043e-34	0.217628	7.34919e-109	< 0.001	ApGAPGGKGDAGApGERGPpG	COL3A1	Collagen alpha-1(III) chain	P02461	667	687
38397	-0.243463	3.10212e-16	-0.212358	1.45938e-103	0.2794	HAHKLRVDPVNF	HBA2	Hemoglobin subunit alpha	P69905	88	99
89642	-0.250951	3.13931e-17	-0.207099	2.10013e-98	0.1244	KNGDDGEAGKPGRpGERGPPGpQG	COL1A1	Collagen alpha-1(I) chain	P02452	228	251
110841	-0.224767	6.34008e-14	-0.202015	1.41164e-93	0.4253	KSVEEGEPPGQGEGPRSRPAAESTGLEA	PRKAG3	5-AMP-activated protein kinase subunit gamma-3	Q9UGI9	64	91
100255	-0.291678	2.30822e-23	-0.201736	2.54e-93	0.0015	GLPGpAGppGEAGKPGEQGVPGDLGApGP	COL1A1	Collagen alpha-1(I) chain	P02452	644	672
92410	-0.220135	2.13613e-13	-0.200371	4.73621e-92	0.4888	LDGAKGDAGpAGPKGEpGSpGENGApG	COL1A1	Collagen alpha-1(I) chain	P02452	273	299
8342	0.295437	5.75514e-24	0.198895	1.07635e-90	0.0007	TTLASHSTK	MUC1	Mucin-1 subunit alpha	P15941	1003	1011
140128	-0.216219	6.03227e-13	-0.198449	2.66352e-90	0.5339	pGIDGIDGDRGPKGpPGPPGPAGEPGKPGAPGKpGTpGAD	COL9A1	Collagen alpha-1(IX) chain	P20849	286	325
84126	-0.210604	2.67948e-12	-0.196653	1.14202e-88	0.6289	GpPGSQGESGRPGpPGPSGpRGQP	COL3A1	Collagen alpha-1(III) chain	P02461	552	575
97638	-0.208912	4.07999e-12	-0.190637	2.90704e-83	0.5351	GAPGQNGEPGGkGERGApGEKGEGGPpG	COL3A1	Collagen alpha-1(III) chain	P02461	813	840
68945	-0.271931	3.47557e-20	-0.181175	3.45905e-75	0.0015	IkGHRGFPGNPGApGSpGPAG	COL3A1	Collagen alpha-1(III) chain	P02461	1105	1125
44802	-0.315053	2.4525e-27	-0.180061	2.83e-74	< 0.001	DGQPGAKGEpGDAGAKG	COL1A1	Collagen alpha-1(I) chain	P02452	820	836
148645	-0.206552	7.27557e-12	-0.180053	2.84557e-74	0.3534	EVGKpGERGLHGEFGLPGPAGpRGERGpPGESGAAGPTGPIG	COL1A2	Collagen alpha-2(I) chain	P08123	566	607
34795	0.224315	7.09032e-14	0.175651	1.09992e-70	0.098	QNGEPGGKGERGAp	COL3A1	Collagen alpha-1(III) chain	P02461	817	830
7408	-0.213852	1.133e-12	-0.171727	1.41626e-67	0.1489	GRpGPpGPpG	COL1A1	Collagen alpha-1(I) chain	P02452	563	572
128435	-0.216271	5.97945e-13	-0.170513	1.2439e-66	0.1219	DRGETGPAGPpGApGAPGAPGPVGpAGKSGDRGETGP	COL1A1	Collagen alpha-1(I) chain	P02452	1035	1071
50172	-0.215481	7.38388e-13	-0.168255	6.89365e-65	0.1065	ApGSKGDTGAKGEpGPVG	COL1A1	Collagen alpha-1(I) chain	P02452	438	455
124886	-0.218574	3.2408e-13	-0.165318	1.18732e-62	0.0636	PpGESGREGAPGAEGSpGRDGSpGAKGDRGETGP	COL1A1	Collagen alpha-1(I) chain	P02452	1008	1041
38617	-0.216481	5.70199e-13	-0.163574	2.39759e-61	0.0742	GPPGFpGKVGSPGPpG	COL16A1	Collagen alpha-1(XVI) chain	Q07092	1165	1180
144108	-0.204578	1.20468e-11	-0.162087	3.04682e-60	0.1409	VGPpGPpGPpGPpGPPSAGFDFSFLPQPPQEKAHDGGR	COL1A1	Collagen alpha-1(I) chain	P02452	1177	1214
33776	-0.225605	5.13519e-14	-0.161623	6.73385e-60	0.0277	PpGPpGPpGPPGPPS	COL1A1	Collagen alpha-1(I) chain	P02452	1179	1193
43995	0.210538	2.69948e-12	0.156562	3.11154e-56	0.0644	FDSDPITVTVPVEV	CLU	Clusterin	P10909	410	423
29906	0.310387	1.55554e-26	0.155281	2.49253e-55	< 0.001	LGPHAGDVEGHLS	APOA4	Apolipoprotein A-IV	P06727	329	341
11982	0.256391	5.70633e-18	0.155114	3.26611e-55	0.0005	YQTNKAKH	CSTB	Cystatin-B	P04080	85	92
140803	-0.20726	6.19364e-12	-0.153748	2.9824e-54	0.0699	ETGPAGRpGEVGPpGpPGPAGEKGSPGADGPAGAPGTPGPQG	COL1A1	Collagen alpha-1(I) chain	P02452	912	953
60751	0.310949	1.31607e-26	0.149124	4.432e-51	< 0.001	SVDETGQmSATAKGRVR	RBP4	Retinol-binding protein 4	P02753	64	80
140446	-0.201645	2.44204e-11	-0.147758	3.68275e-50	0.0653	DKGETGEQGDRGIKGHRGFSGLQGpPGpPGSPGEQGP	COL1A1	Collagen alpha-1(I) chain	P02452	1095	1131
37662	0.225444	5.30734e-14	0.147408	6.2421e-50	0.0075	KGTDGpMGPHGpAGp	COL25A1	Collagen alpha-1(XXV) chain	Q9BXS0	552	566
87365	-0.22611	4.52364e-14	-0.146512	2.48089e-49	0.0067	KNGDDGEAGKpGRpGERGPPGpQ	COL1A1	Collagen alpha-1(I) chain	P02452	228	250
135166	-0.224677	6.46493e-14	-0.146144	4.36007e-49	0.0068	ERGEQGPAGSpGFQGLpGPAGPpGEAGKpGEQGVPGD	COL1A1	Collagen alpha-1(I) chain	P02452	630	666
27350	0.234347	4.43e-15	0.144983	2.56518e-48	0.0022	DKGETGEQGDRG	COL1A1	Collagen alpha-1(I) chain	P02452	1095	1106
81607	-0.214228	1.0258e-12	-0.144051	1.0397e-47	0.0167	DEAGSEADHEGTHSTKRGHAK	FGA	Fibrinogen alpha chain	P02671	605	625
25590	-0.236503	2.32263e-15	-0.142831	6.40159e-47	0.0012	SPRSSSSRSSSP	BCLAF1	Bcl-2-associated transcription factor 1	E9PK91	138	149
15776	0.233472	5.59558e-15	0.142301	1.39598e-46	0.0018	GERGETGPpGP	COL2A1	Collagen alpha-1(II) chain	P02458	822	832
126318	-0.25181	2.42085e-17	-0.140855	1.18275e-45	0.0001	TGAkGAAGLpGVAGApGLpGPRGIpGPVGAAGATGARG	COL1A2	Collagen alpha-2(I) chain	P08123	306	343
136534	-0.264667	4.07963e-19	-0.138972	1.86741e-44	< 0.001	GSpGApGAPGHpGPPGPVGPAGKSGDRGESGPAGPAGAPGPA	COL3A1	Collagen alpha-1(III) chain	P02461	1038	1079
51184	0.290692	3.31978e-23	0.138654	2.94862e-44	< 0.001	EEAPSLRPAPPPISGGG	FGB	Fibrinogen beta chain	P02675	54	70
29538	-0.214915	8.51047e-13	-0.13803	7.16072e-44	0.0085	SpGSPGPDGKTGPp	COL1A1	Collagen alpha-1(I) chain	P02452	543	556
57870	-0.201937	2.28184e-11	-0.136248	9.15385e-43	0.0245	GPEGpPGLKGLQGLpGpK	COL4A1	Collagen alpha-1(IV) chain	P02462	1363	1380
141007	-0.236867	2.12431e-15	-0.136019	1.26642e-42	0.0005	ARGNDGATGAAGPpGPTGPAGppGFpGAVGAKGEAGPQGPRG	COL1A1	Collagen alpha-1(I) chain	P02452	321	362
50460	-0.220306	2.05761e-13	-0.135983	1.32401e-42	0.0041	KDLQNFLKKENKN	S100A9	Protein S100-A9	P06702	43	55
52730	-0.242068	4.70541e-16	-0.135306	3.43915e-42	0.0002	GEDGHpGKpGRpGERG	COL1A2	Collagen alpha-2(I) chain	P08123	142	157
38011	-0.22353	8.68032e-14	-0.134112	1.85129e-41	0.0021	PpGKNGDDGEAGKpG	COL1A1	Collagen alpha-1(I) chain	P02452	225	239
155132	-0.245656	1.56282e-16	-0.132158	2.75184e-40	0.0001	ARGNDGATGAAGpPGPTGPAGPPGFpGAVGAKGEAGpQGpRGSEGPQG	COL1A1	Collagen alpha-1(I) chain	P02452	321	368
102819	-0.205544	9.3537e-12	-0.131706	5.10822e-40	0.0117	GPpGKNGDDGEAGKPGRpGERGPpGpQ	COL1A1	Collagen alpha-1(I) chain	P02452	224	250
45597	-0.206833	6.7796e-12	-0.129998	5.20609e-39	0.0087	VAWKADSSPVKAGVE	IGLC2	Ig lambda-2 chain C regions	P0CG05	40	54
55756	0.323726	6.47032e-29	0.126683	4.281e-37	< 0.001	EpGSpGENGApGQmGPR	COL1A1	Collagen alpha-1(I) chain	P02452	288	304
16910	-0.210071	3.00426e-12	-0.125213	2.95493e-36	0.0038	ApGEKGEGGPpG	COL3A1	Collagen alpha-1(III) chain	P02461	829	840
127351	-0.297089	3.13544e-24	-0.12209	1.63451e-34	< 0.001	AAGEPGkAGERGVpGPpGAVGPAGKDGEAGAQGPPGP	COL1A1	Collagen alpha-1(I) chain	P02452	588	624
92841	-0.237699	1.68567e-15	-0.119521	4.07852e-33	0.0001	ADGQPGAKGEpGDAGAKGDAGPpGPAGP	COL1A1	Collagen alpha-1(I) chain	P02452	819	846
28850	-0.223956	7.82343e-14	-0.118295	1.84564e-32	0.0003	DGQPGAKGEpGDAG	COL1A1	Collagen alpha-1(I) chain	P02452	820	833
61573	0.29524	5.90619e-24	0.118133	2.24693e-32	< 0.001	DEAGSEADHEGTHSTKR	FGA	Fibrinogen alpha chain	P02671	605	621
80306	-0.241918	4.87101e-16	-0.116027	2.87722e-31	< 0.001	NDGPpGRDGQpGHKGERGYpG	COL1A2	Collagen alpha-2(I) chain	P08123	932	952
14071	0.259445	2.09763e-18	0.11596	3.1125e-31	< 0.001	RVAPEEHPV	POTEF	POTE ankyrin domain family member F	A5A3E0	795	803
93270	-0.20691	6.67214e-12	-0.115626	4.65476e-31	0.002	LLKNGERIEKVEHSDLSFSKD	B2M	Beta-2-microglobulin	P61769	59	79
138279	-0.231427	1.00963e-14	-0.115303	6.82632e-31	0.0001	EVGKpGERGLHGEFGLpGpAGpRGERGPPGESGAAGP	COL1A2	Collagen alpha-2(I) chain	P08123	566	602
64256	0.297776	2.44707e-24	0.113403	6.5323e-30	< 0.001	DEAGSEADHEGTHSTKRG	FGA	Fibrinogen alpha chain	P02671	605	622
112515	-0.246538	1.20045e-16	-0.112963	1.08614e-29	< 0.001	GRDGNpGNDGPpGRDGQpGHKGERGYpG	COL1A2	Collagen alpha-2(I) chain	P08123	925	952
121772	-0.236492	2.32263e-15	-0.110962	1.09532e-28	< 0.001	TGEVGAVGPpGFAGEKGPSGEAGTAGPpGTpGPQG	COL1A2	Collagen alpha-2(I) chain	P08123	831	865
20795	0.221948	1.28897e-13	0.109527	5.60463e-28	0.0001	VSVNERVMPI	HPT	Haptoglobin	P00738	256	265
99919	-0.255356	7.87786e-18	-0.10604	2.75305e-26	< 0.001	PpGKNGDDGEAGKPGRpGERGppGPQ	COL1A1	Collagen alpha-1(I) chain	P02452	225	250
146964	0.212713	1.52205e-12	0.105864	3.3214e-26	0.0003	pGApGVRGFQGQKGSmGDpGLPGPQGLRGDVGDRGPGGAAGP	COL9A3	Collagen alpha-3(IX) chain	Q14050	396	437
54688	0.227501	3.08514e-14	0.103949	2.64975e-25	< 0.001	EpGSpGENGAPGQmGPR	COL1A1	Collagen alpha-1(I) chain	P02452	288	304
113351	-0.237511	1.75403e-15	-0.103658	3.61581e-25	< 0.001	GpSGpVGpPGLAGERGEQGPpGPTGFQGLPG	COL5A2	Collagen alpha-2(V) chain	P05997	651	681
93897	-0.222191	1.21673e-13	-0.103127	6.37038e-25	0.0001	PpGKNGDDGEAGKPGRpGERGppGP	COL1A1	Collagen alpha-1(I) chain	P02452	225	249
130077	-0.229176	1.89853e-14	-0.102827	8.75832e-25	< 0.001	GPpGESGREGApGAEGSpGRDGSpGAKGDRGETGPA	COL1A1	Collagen alpha-1(I) chain	P02452	1007	1042
24449	0.226575	4.00111e-14	0.101397	3.97647e-24	< 0.001	QTAKPTFGHLT	CNBD1	Cyclic nucleotide-binding domain-containing protein 1	H0YAN5	83	93
118597	0.237905	1.59617e-15	0.100262	1.2992e-23	< 0.001	DGVSGGEGKGGSDGGGSHRKEGEEADAPGVIPG	H7C2F2	CD99	H7C2F2	140	172
53181	0.233028	6.3574e-15	0.10007	1.58731e-23	< 0.001	SGSVIDQSRVLNLGPI	UMOD	Uromodulin	P07911	589	604
15954	-0.217178	4.76364e-13	-0.0992269	3.76681e-23	0.0001	GPpGpPGPpGPP	COL1A1	Collagen alpha-1(I) chain	P02452	142	153
141672	-0.216919	5.06588e-13	-0.0975776	2.01623e-22	0.0001	SGPPGRAGEPGLQGPAGPpGEKGEPGDDGpSGAEGPpGPQG	COL2A1	Collagen alpha-1(II) chain	P02458	935	975
60816	0.301342	6.10389e-25	0.0905092	1.91324e-19	< 0.001	RGMpGSpGGPGSDGKPGPpG	COL3A1	Collagen alpha-1(III) chain	P02461	536	555
57711	-0.203688	1.49104e-11	-0.0898014	3.67711e-19	0.0001	EpGSpGENGApGQMGPRG	COL1A1	Collagen alpha-1(I) chain	P02452	288	305
41476	-0.20259	1.9495e-11	-0.0891611	6.64327e-19	0.0001	GPPGkNGDDGEAGKPG	COL1A1	Collagen alpha-1(I) chain	P02452	224	239
53736	-0.205861	8.63294e-12	-0.0870421	4.56591e-18	0.0001	GDIATDYHKQSHGAAP	S100A7	Protein S100-A7	P31151	80	95
60721	-0.249874	4.42772e-17	-0.0806066	1.17651e-15	< 0.001	WERPFEVKDTEEED	SERPINA1	Alpha-1-antitrypsin	P01009	218	231
117371	-0.270141	6.37792e-20	-0.0803074	1.50977e-15	< 0.001	VMGFPGpKGAAGEPGKAGERGVpGppGAVGPAG	COL1A1	Collagen alpha-1(I) chain	P02452	579	611
52769	0.231398	1.01018e-14	0.0788417	4.97216e-15	< 0.001	ApGAPGGKGDAGAPGERGp	COL3A1	Collagen alpha-1(III) chain	P02461	667	685
127432	-0.213672	1.18465e-12	-0.0784018	7.09362e-15	< 0.001	GPpGESGREGAPGAEGSpGRDGSpGAKGDRGETGp	COL1A1	Collagen alpha-1(I) chain	P02452	1007	1041
115050	0.26122	1.20858e-18	0.0769099	2.35608e-14	< 0.001	EQGVEGAPAAPVPQVAFSAALSLPRSEPGT	EMILIN1	EMILIN-1	Q9Y6C2	857	886
40344	-0.237585	1.7306e-15	-0.0768983	2.37619e-14	< 0.001	DGQPGAKGEPGDAGAK	COL1A1	Collagen alpha-1(I) chain	P02452	820	835
61304	-0.212712	1.52205e-12	-0.0766291	2.94548e-14	< 0.001	GLpGTGGPpGENGKPGEPGp	COL3A1	Collagen alpha-1(III) chain	P02461	642	661
74473	0.219392	2.61178e-13	0.0764026	3.52778e-14	< 0.001	NPGEPGEpGVSGPMGpRGPpGP	COL2A1	Collagen alpha-1(II) chain	P02458	226	247
16854	0.263722	5.50693e-19	0.0754961	7.15291e-14	< 0.001	GpEGGKGAAGPpG	COL3A1	Collagen alpha-1(III) chain	P02461	702	714
43605	0.247156	9.92986e-17	0.0720633	9.62304e-13	< 0.001	SVIDQSRVLNLGPI	UMOD	Uromodulin	P07911	591	604
50056	0.299676	1.16768e-24	0.0702039	3.73895e-12	< 0.001	SVIDQSRVLNLGPIT	UMOD	Uromodulin	P07911	591	605
44679	0.210556	2.69948e-12	0.0676613	2.25333e-11	< 0.001	NGERIEKVEHSDL	B2M	Beta-2-microglobulin	P61769	62	74
114702	-0.223034	9.83549e-14	-0.0626014	6.74003e-10	< 0.001	TGEVGAVGpPGFAGEKGpSGEAGTAGPpGTpGP	COL1A2	Collagen alpha-2(I) chain	P08123	831	863
63517	0.20439	1.25469e-11	0.0621197	9.12765e-10	< 0.001	EKETVIIPNEKSLQLQ	OGN	Mimecan	P20774	59	74
51374	-0.200553	3.19217e-11	-0.061143	1.69314e-09	< 0.001	HQGPAGpPGPpGPpGPpG	COL1A2	Collagen alpha-2(I) chain	P08123	1085	1102
19046	-0.233973	4.84017e-15	0.0497354	1.14036e-06	< 0.001	PTSRYIHFP	WBP7	Histone-lysine N-methyltransferase MLL4	Q9UMN6	2030	2038
123258	-0.224563	6.63731e-14	-0.0470718	4.28727e-06	< 0.001	DPGLMGERGEDGpAGNGTEGFPGFPGYpGNR	COL6A1	Collagen alpha-1(VI) chain	P12109	501	531
93050	-0.214953	8.46718e-13	-0.0470615	4.30784e-06	< 0.001	LSSHIANVERVPFDAATLHTSTA	GSN	Gelsolin	Q5T0H9	141	163
46649	-0.307509	5.05975e-26	-0.0452067	1.03656e-05	< 0.001	SpGSPGPDGKTGPpGPAG	COL1A1	Collagen alpha-1(I) chain	P02452	543	560
114086	-0.203923	1.40734e-11	-0.0317295	0.00228441	< 0.001	TGEVGAVGPpGFAGEKGPSGEAGTAGPpGTpGP	COL1A2	Collagen alpha-2(I) chain	P08123	831	863
116111	-0.202475	1.99875e-11	-0.0317295	0.00228441	< 0.001	LVGEpGPAGSKGESGNKGEpGSAGPQGPpGPSG	COL1A2	Collagen alpha-2(I) chain	P08123	344	376
21919	0.204152	1.33044e-11	0.0294222	0.00482147	< 0.001	SGSVIDQSRVL	UMOD	Uromodulin	P07911	589	599
43226	0.216361	5.8629e-13	0.0244539	0.0201865	< 0.001	GLSmDGGGSPKGDVDP	FXYD2	Sodium/potassium-transporting ATPase subunit gamma	P54710	3	18
53957	0.22522	5.58767e-14	-0.018	n.s	< 0.001	DEAGSEADHEGTHSTK	FGA	Fibrinogen alpha chain	P02671	605	620
68411	0.260396	1.55745e-18	0.018	n.s	< 0.001	PpGPpGKNGDDGEAGKpGRp	COL1A1	Collagen alpha-1(I) chain	P02452	222	241
122825	-0.223812	8.10292e-14	-0.019	n.s	< 0.001	GEpGKAGERGVpGPPGAVGpAGKDGEAGAQGPPGP	COL1A1	Collagen alpha-1(I) chain	P02452	590	624
131589	-0.201238	2.68122e-11	0.01	n.s	< 0.001	pGPpGPPGVPGSDGIDGDNGPPGKAGPPGPKGEpGKAG	COL9A2	Collagen alpha-2(IX) chain	H0Y409	24	61
