# Supplementary material for: Identification of ageing-associated naturally occurring peptides in human urine
Source: Oncotarget. 2015 Sep 29;6(33):34106–17. doi: 10.18632/oncotarget.5896 (PMC4741439; doi:10.18632/oncotarget.5896)
Supplement: Supplementary file 3 [file oncotarget-06-34106-s003.xls]

## Sheet: Table S2.
	HEALTHY		CVD		healthy vs CVD	CKD		healthy vs CKD	DM		healthy vs DM	SEQUENCE INFORMATION
Peptide_ID	rho factor	adj. p-value	rho factor	adj. p-value	p-value	rho factor	adj. p-value	p-value	rho factor	adj. p-value	p-value	Prot_Name	Sequence	Gene_Symbol	Prot_Accession	StartAA	StopAA
124886	-0.218574	3.2408e-13	-0.120864	1.47041e-05	0.0072	-0.227969	1.16775e-25	0.7913	-0.0740834	0.0283335	0.0001	Collagen alpha-1(I) chain	PpGESGREGAPGAEGSpGRDGSpGAKGDRGETGP	COL1A1	P02452	1008	1041
51374	-0.200553	3.19217e-11	0.00804329	n.s	< 0.0001	-0.302011	4.55369e-45	0.0026	-0.0517687	n.s	0.0001	Collagen alpha-2(I) chain	HQGPAGpPGPpGPpGPpG	COL1A2	P08123	1085	1102
24449	0.226575	4.00111e-14	0.039312	n.s	< 0.0001	0.329302	7.28281e-54	0.002	0.0851198	0.00904562	0.0001	Cyclic nucleotide-binding domain-containing protein 1	QTAKPTFGHLT	CNBD1	H0YAN5	83	93
45597	-0.206833	6.7796e-12	-0.0452199	n.s	< 0.0001	-0.355664	3.04273e-63	< 0.0001	-0.0582761	n.s	0.0001	Ig lambda-2 chain C regions	VAWKADSSPVKAGVE	IGLC2	P0CG05	40	54
43995	0.210538	2.69948e-12	0.0538899	n.s	< 0.0001	0.078417	0.0006231	0.0001	0.0719749	0.034456	0.0002	Clusterin	FDSDPITVTVPVEV	CLU	P10909	410	423
51175	-0.231767	9.18325e-15	-0.115789	3.62169e-05	0.0014	-0.298003	7.29016e-44	0.0473	-0.0926327	0.00376341	0.0002	Collagen alpha-1(I) chain	EGSpGRDGSpGAKGDRG	COL1A1	P02452	1021	1037
141672	-0.216919	5.06588e-13	-0.0817448	0.00517868	0.0002	-0.249947	8.43482e-31	0.3296	-0.0783161	0.0187994	0.0002	Collagen alpha-1(II) chain	SGPPGRAGEPGLQGPAGPpGEKGEPGDDGpSGAEGPpGPQG	COL2A1	P02458	935	975
40344	-0.237585	1.7306e-15	-0.16379	9.22906e-10	0.0401	-0.0861665	0.000159668	< 0.0001	-0.102878	0.00101424	0.0003	Collagen alpha-1(I) chain	DGQPGAKGEPGDAGAK	COL1A1	P02452	820	835
155132	-0.245656	1.56282e-16	-0.0945006	0.000984941	< 0.0001	-0.250282	6.99213e-31	0.9052	-0.111813	0.00027459	0.0003	Collagen alpha-1(I) chain	ARGNDGATGAAGpPGPTGPAGPPGFpGAVGAKGEAGpQGpRGSEGPQG	COL1A1	P02452	321	368
16910	-0.210071	3.00426e-12	-0.0855539	0.00317096	0.0007	-0.229184	6.24575e-26	0.5771	-0.0744592	0.0274305	0.0003	Collagen alpha-1(III) chain	ApGEKGEGGPpG	COL3A1	P02461	829	840
38397	-0.243463	3.10212e-16	-0.127622	4.23232e-06	0.0015	-0.169462	1.62893e-14	0.0308	-0.109064	0.000424578	0.0003	Hemoglobin subunit alpha	HAHKLRVDPVNF	HBA2	P69905	88	99
29538	-0.214915	8.51047e-13	-0.104928	0.000212324	0.0026	-0.178119	6.02066e-16	0.2823	-0.08473	0.00944367	0.0005	Collagen alpha-1(I) chain	SpGSPGPDGKTGPp	COL1A1	P02452	543	556
28850	-0.223956	7.82343e-14	-0.116226	3.37326e-05	0.0031	-0.29463	7.24015e-43	0.0334	-0.0963345	0.0023504	0.0006	Collagen alpha-1(I) chain	DGQPGAKGEpGDAG	COL1A1	P02452	820	833
50460	-0.220306	2.05761e-13	-0.0961185	0.000797328	0.0007	-0.0540413	0.0214634	< 0.0001	-0.0932155	0.00354489	0.0006	Protein S100-A9	KDLQNFLKKENKN	S100A9	P06702	43	55
7408	-0.213852	1.133e-12	-0.152468	1.62278e-08	0.0878	-0.267148	3.56522e-35	0.116	-0.088516	0.00612384	0.0008	Collagen alpha-1(I) chain	GRpGPpGPpG	COL1A1	P02452	563	572
8342	0.295437	5.75514e-24	0.259543	1.40342e-24	0.313	0.29962	2.3812e-44	0.8782	0.176378	5.21746e-10	0.001	Mucin-1 subunit alpha	TTLASHSTK	MUC1	P15941	1003	1011
97638	-0.208912	4.07999e-12	-0.0960329	0.000806243	0.0021	-0.313547	1.20379e-48	0.0016	-0.0875715	0.00684649	0.0012	Collagen alpha-1(III) chain	GAPGQNGEPGGkGERGApGEKGEGGPpG	COL3A1	P02461	813	840
148645	-0.206552	7.27557e-12	-0.0618124	0.0443691	0.0001	-0.192179	1.97036e-18	0.6626	-0.0977538	0.00198471	0.0014	Collagen alpha-2(I) chain	EVGKpGERGLHGEFGLPGPAGpRGERGpPGESGAAGPTGPIG	COL1A2	P08123	566	607
20795	0.221948	1.28897e-13	0.118187	2.42534e-05	0.0043	0.264865	1.4339e-34	0.2016	0.102775	0.00101615	0.0014	Haptoglobin	VSVNERVMPI	HPT	P00738	256	265
33938	0.226173	4.47363e-14	0.168622	2.50863e-10	0.1145	0.281968	3.28322e-39	0.0944	0.108314	0.000463175	0.0015	Collagen alpha-1(III) chain	KGEpGGPGADGVpGK	COL3A1	P02461	743	757
128435	-0.216271	5.97945e-13	-0.128501	3.57295e-06	0.017	-0.200186	6.18952e-20	0.6404	-0.103598	0.000925696	0.0026	Collagen alpha-1(I) chain	DRGETGPAGPpGApGAPGAPGPVGpAGKSGDRGETGP	COL1A1	P02452	1035	1071
141007	-0.236867	2.12431e-15	-0.159083	3.18086e-09	0.0307	-0.211257	3.99455e-22	0.4445	-0.127634	2.05664e-05	0.0031	Collagen alpha-1(I) chain	ARGNDGATGAAGPpGPTGPAGppGFpGAVGAKGEAGPQGPRG	COL1A1	P02452	321	362
34795	0.224315	7.09032e-14	0.149566	3.25048e-08	0.0412	-0.0308423	n.s	< 0.0001	0.115966	0.000152155	0.0036	Collagen alpha-1(III) chain	QNGEPGGKGERGAp	COL3A1	P02461	817	830
140446	-0.201645	2.44204e-11	-0.132916	1.46662e-06	0.0588	-0.222837	1.53696e-24	0.539	-0.0970243	0.00215631	0.0049	Collagen alpha-1(I) chain	DKGETGEQGDRGIKGHRGFSGLQGpPGpPGSPGEQGP	COL1A1	P02452	1095	1131
15954	-0.217178	4.76364e-13	-0.118152	2.43425e-05	0.0067	-0.217308	2.26317e-23	1	-0.113172	0.000231019	0.0051	Collagen alpha-1(I) chain	GPpGpPGPpGPP	COL1A1	P02452	142	153
140803	-0.20726	6.19364e-12	-0.151426	2.1074e-08	0.1237	-0.222154	2.14023e-24	0.6605	-0.107526	0.000513911	0.0078	Collagen alpha-1(I) chain	ETGPAGRpGEVGPpGpPGPAGEKGSPGADGPAGAPGTPGPQG	COL1A1	P02452	912	953
92841	-0.237699	1.68567e-15	-0.0914543	0.00151214	0.0001	-0.365596	5.46627e-67	0.0001	-0.143902	1.07442e-06	0.0106	Collagen alpha-1(I) chain	ADGQPGAKGEpGDAGAKGDAGPpGPAGP	COL1A1	P02452	819	846
61304	-0.212712	1.52205e-12	-0.116385	3.29303e-05	0.0079	-0.074773	0.00114184	0.0001	-0.120791	6.80378e-05	0.0132	Collagen alpha-1(III) chain	GLpGTGGPpGENGKPGEPGp	COL3A1	P02461	642	661
11982	0.256391	5.70633e-18	0.156049	6.66935e-09	0.0054	0.11179	6.94749e-07	< 0.0001	0.169821	2.59328e-09	0.0183	Cystatin-B	YQTNKAKH	CSTB	P04080	85	92
84126	-0.210604	2.67948e-12	-0.172565	8.4437e-11	0.2938	-0.295874	3.14817e-43	0.0111	-0.124429	3.63742e-05	0.019	Collagen alpha-1(III) chain	GpPGSQGESGRPGpPGPSGpRGQP	COL3A1	P02461	552	575
38617	-0.216481	5.70199e-13	-0.115273	3.97126e-05	0.0057	-0.262652	5.40766e-34	0.1636	-0.13639	4.65695e-06	0.0306	Collagen alpha-1(XVI) chain	GPPGFpGKVGSPGPpG	COL16A1	Q07092	1165	1180
60126	0.347469	1.32545e-33	0.218822	2.68983e-17	0.0002	0.303647	1.45183e-45	0.1791	0.291295	9.47051e-29	0.1025	Fibrinogen beta chain	EEAPSLRPAPPPISGGGY	FGB	P02675	54	71
92410	-0.220135	2.13613e-13	-0.12209	1.17678e-05	0.0072	-0.42616	4.97545e-93	< 0.0001	-0.16901	3.14632e-09	0.1652	Collagen alpha-1(I) chain	LDGAKGDAGpAGPKGEpGSpGENGApG	COL1A1	P02452	273	299
54688	0.227501	3.08514e-14	0.266407	5.79835e-26	0.2816	0.138159	5.7382e-10	0.0092	0.193633	5.10428e-12	0.3515	Collagen alpha-1(I) chain	EpGSpGENGAPGQmGPR	COL1A1	P02452	288	304
91542	-0.261526	1.10428e-18	-0.196228	6.53282e-14	0.0638	-0.395737	2.81849e-79	< 0.0001	-0.239562	5.78178e-19	0.5388	Collagen alpha-1(I) chain	LDGAKGDAGPAGPKGEpGSpGENGApG	COL1A1	P02452	273	299
81457	-0.223246	9.3704e-14	-0.234354	6.08928e-20	0.7575	-0.464226	2.61303e-112	< 0.0001	-0.209012	3.66946e-14	0.7007	Collagen alpha-1(I) chain	IGPpGPAGApGDKGESGPSGPAGPTG	COL1A1	P02452	769	794
70911	-0.223783	8.11684e-14	-0.248043	1.89906e-22	0.4989	-0.36285	6.16046e-66	< 0.0001	-0.237434	1.19906e-18	0.7193	Collagen alpha-1(III) chain	GLpGTGGPpGENGKpGEPGpKG	COL3A1	P02461	642	663
110841	-0.224767	6.34008e-14	-0.040192	n.s	< 0.0001	-0.180842	2.05217e-16	0.1998	-0.0572513	n.s	< 0.0001	5-AMP-activated protein kinase subunit gamma-3	KSVEEGEPPGQGEGPRSRPAAESTGLEA	PRKAG3	Q9UGI9	64	91
60721	-0.249874	4.42772e-17	0.00855796	n.s	< 0.0001	-0.0537543	0.0222034	< 0.0001	-0.0257999	n.s	< 0.0001	Alpha-1-antitrypsin	WERPFEVKDTEEED	SERPINA1	P01009-2	218	231
29906	0.310387	1.55554e-26	0.0460781	n.s	< 0.0001	0.231612	1.78595e-26	0.0186	0.0948567	0.00289513	< 0.0001	Apolipoprotein A-IV	LGPHAGDVEGHLS	APOA4	P06727	329	341
25590	-0.236503	2.32263e-15	-0.104403	0.000230332	0.0003	-0.185662	2.97548e-17	0.1358	-0.0516105	n.s	< 0.0001	Bcl-2-associated transcription factor 1	SPRSSSSRSSSP	BCLAF1	E9PK91	138	149
44679	0.210556	2.69948e-12	-0.0442445	n.s	< 0.0001	-0.0562593	0.0163407	< 0.0001	-0.00562941	n.s	< 0.0001	Beta-2-microglobulin	NGERIEKVEHSDL	B2M	P61769	62	74
93270	-0.20691	6.67214e-12	-0.00252432	n.s	< 0.0001	-0.0675959	0.00350224	0.0001	0.0111815	n.s	< 0.0001	Beta-2-microglobulin	LLKNGERIEKVEHSDLSFSKD	B2M	P61769	59	79
118597	0.237905	1.59617e-15	-0.0124361	n.s	< 0.0001	-0.104812	3.51924e-06	< 0.0001	-0.025367	n.s	< 0.0001	CD99 antigen	DGVSGGEGKGGSDGGGSHRKEGEEADAPGVIPG	CD99	P14209	97	129
27350	0.234347	4.43e-15	0.0387038	n.s	< 0.0001	0.21889	1.05234e-23	0.6588	0.0535919	n.s	< 0.0001	Collagen alpha-1(I) chain	DKGETGEQGDRG	COL1A1	P02452	1095	1106
33776	-0.225605	5.13519e-14	-0.0842521	0.00378203	0.0001	-0.312886	1.95888e-48	0.0087	-0.0477804	n.s	< 0.0001	Collagen alpha-1(I) chain	PpGPpGPpGPPGPPS	COL1A1	P02452	1179	1193
38011	-0.22353	8.68032e-14	-0.0759302	0.010438	0.0001	-0.0518198	0.0279213	< 0.0001	-0.0335104	n.s	< 0.0001	Collagen alpha-1(I) chain	PpGKNGDDGEAGKpG	COL1A1	P02452	225	239
41476	-0.20259	1.9495e-11	-0.012312	n.s	< 0.0001	-0.149331	1.76937e-11	0.1195	0.00929884	n.s	< 0.0001	Collagen alpha-1(I) chain	GPPGkNGDDGEAGKPG	COL1A1	P02452	224	239
44802	-0.315053	2.4525e-27	-0.0945563	0.000977342	< 0.0001	-0.348509	1.23222e-60	0.2858	-0.0948228	0.00290074	< 0.0001	Collagen alpha-1(I) chain	DGQPGAKGEpGDAGAKG	COL1A1	P02452	820	836
46649	-0.307509	5.05975e-26	0.00331609	n.s	< 0.0001	-0.191312	2.848e-18	0.0005	0.00475005	n.s	< 0.0001	Collagen alpha-1(I) chain	SpGSPGPDGKTGPpGPAG	COL1A1	P02452	543	560
50172	-0.215481	7.38388e-13	-0.0560116	n.s	< 0.0001	-0.296815	1.65683e-43	0.0142	-0.0395553	n.s	< 0.0001	Collagen alpha-1(I) chain	ApGSKGDTGAKGEpGPVG	COL1A1	P02452	438	455
55756	0.323726	6.47032e-29	0.0736363	0.0135627	< 0.0001	0.0302862	n.s	< 0.0001	0.0642337	n.s	< 0.0001	Collagen alpha-1(I) chain	EpGSpGENGApGQmGPR	COL1A1	P02452	288	304
57711	-0.203688	1.49104e-11	-0.0618888	0.0440946	0.0001	-0.133979	1.95151e-09	0.0441	-0.0256423	n.s	< 0.0001	Collagen alpha-1(I) chain	EpGSpGENGApGQMGPRG	COL1A1	P02452	288	305
63427	-0.32363	6.47032e-29	-0.183474	3.32178e-12	0.0001	-0.472128	1.43709e-116	< 0.0001	-0.17085	2.08009e-09	< 0.0001	Collagen alpha-1(I) chain	DAGPAGPKGEpGSpGENGApG	COL1A1	P02452	279	299
87365	-0.22611	4.52364e-14	-0.0997554	0.000470373	0.0006	-0.146704	4.12346e-11	0.0222	-0.0543109	n.s	< 0.0001	Collagen alpha-1(I) chain	KNGDDGEAGKpGRpGERGPPGpQ	COL1A1	P02452	228	250
89642	-0.250951	3.13931e-17	-0.077478	0.00867076	< 0.0001	-0.21615	3.95255e-23	0.3011	-0.0975371	0.00202927	< 0.0001	Collagen alpha-1(I) chain	KNGDDGEAGKPGRpGERGPPGpQG	COL1A1	P02452	228	251
93897	-0.222191	1.21673e-13	-0.00819146	n.s	< 0.0001	-0.0888472	9.67066e-05	0.0001	0.00527403	n.s	< 0.0001	Collagen alpha-1(I) chain	PpGKNGDDGEAGKPGRpGERGppGP	COL1A1	P02452	225	249
99919	-0.255356	7.87786e-18	-0.036327	n.s	< 0.0001	-0.222927	1.47156e-24	0.3431	-0.0510685	n.s	< 0.0001	Collagen alpha-1(I) chain	PpGKNGDDGEAGKPGRpGERGppGPQ	COL1A1	P02452	225	250
100255	-0.291678	2.30822e-23	-0.0799227	0.00641849	0.0001	-0.352824	3.29289e-62	0.0571	-0.116506	0.00013895	< 0.0001	Collagen alpha-1(I) chain	GLPGpAGppGEAGKPGEQGVPGDLGApGP	COL1A1	P02452	644	672
102819	-0.205544	9.3537e-12	-0.0149248	n.s	< 0.0001	-0.203169	1.64332e-20	0.9303	-0.0409702	n.s	< 0.0001	Collagen alpha-1(I) chain	GPpGKNGDDGEAGKPGRpGERGPpGpQ	COL1A1	P02452	224	250
117371	-0.270141	6.37792e-20	0.00818439	n.s	< 0.0001	0.0260295	n.s	< 0.0001	-0.0779376	0.0194876	< 0.0001	Collagen alpha-1(I) chain	VMGFPGpKGAAGEPGKAGERGVpGppGAVGPAG	COL1A1	P02452	579	611
121241	-0.242352	4.37903e-16	-0.0828661	0.00450013	< 0.0001	-0.423653	7.45812e-92	< 0.0001	-0.0646131	n.s	< 0.0001	Collagen alpha-1(I) chain	ADGQPGAKGEpGDAGAKGDAGPpGPAGPAGPPGPIG	COL1A1	P02452	819	854
127351	-0.297089	3.13544e-24	-0.0831633	0.00435555	< 0.0001	-0.276551	1.05791e-37	0.5427	-0.0973006	0.00208171	< 0.0001	Collagen alpha-1(I) chain	AAGEPGkAGERGVpGPpGAVGPAGKDGEAGAQGPPGP	COL1A1	P02452	588	624
127432	-0.213672	1.18465e-12	0.0587896	n.s	< 0.0001	0.0399329	n.s	< 0.0001	0.0219829	n.s	< 0.0001	Collagen alpha-1(I) chain	GPpGESGREGAPGAEGSpGRDGSpGAKGDRGETGp	COL1A1	P02452	1007	1041
130077	-0.229176	1.89853e-14	0.0276949	n.s	< 0.0001	-0.229167	6.28603e-26	1	0.00743336	n.s	< 0.0001	Collagen alpha-1(I) chain	GPpGESGREGApGAEGSpGRDGSpGAKGDRGETGPA	COL1A1	P02452	1007	1042
135166	-0.224677	6.46493e-14	0.0143157	n.s	< 0.0001	-0.204635	8.54927e-21	0.5581	-0.0225344	n.s	< 0.0001	Collagen alpha-1(I) chain	ERGEQGPAGSpGFQGLpGPAGPpGEAGKpGEQGVPGD	COL1A1	P02452	630	666
144108	-0.204578	1.20468e-11	0.0119704	n.s	< 0.0001	-0.13334	2.34509e-09	0.0383	0.00736889	n.s	< 0.0001	Collagen alpha-1(I) chain	VGPpGPpGPpGPpGPPSAGFDFSFLPQPPQEKAHDGGR	COL1A1	P02452	1177	1214
15776	0.233472	5.59558e-15	0.0166249	n.s	< 0.0001	0.0417071	n.s	< 0.0001	0.0194383	n.s	< 0.0001	Collagen alpha-1(II) chain	GERGETGPpGP	COL2A1	P02458	822	832
16976	0.35384	7.66138e-35	0.109989	9.37779e-05	< 0.0001	0.259773	2.99299e-33	0.0037	0.135093	5.64156e-06	< 0.0001	Collagen alpha-1(II) chain	DGpSGAEGpPGp	COL2A1	P02458	962	973
41431	0.34681	1.71885e-33	0.148396	4.24385e-08	< 0.0001	0.222769	1.58747e-24	0.0002	0.0523728	n.s	< 0.0001	Collagen alpha-1(II) chain	GPpGKpGDDGEAGKPG	COL2A1	P02458	246	261
74473	0.219392	2.61178e-13	0.0942335	0.00102353	0.0006	0.105081	3.3148e-06	0.0011	0.0512704	n.s	< 0.0001	Collagen alpha-1(II) chain	NPGEPGEpGVSGPMGpRGPpGP	COL2A1	P02458	226	247
76960	0.451371	2.29494e-59	0.298527	6.66909e-33	< 0.0001	0.373396	4.72372e-70	0.0086	0.243741	1.42509e-19	< 0.0001	Collagen alpha-1(II) chain	GARGpEGAQGPRGEpGTPGSpGP	COL2A1	P02458	381	403
16854	0.263722	5.50693e-19	0.0705146	0.0188611	< 0.0001	-0.116192	2.35404e-07	< 0.0001	0.0798748	0.0160369	< 0.0001	Collagen alpha-1(III) chain	GpEGGKGAAGPpG	COL3A1	P02461	702	714
52769	0.231398	1.01018e-14	-0.0206798	n.s	< 0.0001	-0.0863945	0.000153058	< 0.0001	-0.00733709	n.s	< 0.0001	Collagen alpha-1(III) chain	ApGAPGGKGDAGAPGERGp	COL3A1	P02461	667	685
60816	0.301342	6.10389e-25	0.0633116	0.038691	< 0.0001	-0.10634	2.48562e-06	< 0.0001	0.0804947	0.0150401	< 0.0001	Collagen alpha-1(III) chain	RGMpGSpGGPGSDGKPGPpG	COL3A1	P02461	536	555
61332	0.349632	4.91043e-34	0.041852	n.s	< 0.0001	0.256443	2.10799e-32	0.0038	0.0734955	0.0300414	< 0.0001	Collagen alpha-1(III) chain	ApGAPGGKGDAGApGERGPpG	COL3A1	P02461	667	687
68945	-0.271931	3.47557e-20	-0.106006	0.000178026	< 0.0001	-0.227426	1.52787e-25	0.18	-0.0945068	0.00299657	< 0.0001	Collagen alpha-1(III) chain	IkGHRGFPGNPGApGSpGPAG	COL3A1	P02461	1105	1125
136534	-0.264667	4.07963e-19	-0.0219961	n.s	< 0.0001	-0.0738194	0.00133603	< 0.0001	-0.03961	n.s	< 0.0001	Collagen alpha-1(III) chain	GSpGApGAPGHpGPPGPVGPAGKSGDRGESGPAGPAGAPGPA	COL3A1	P02461	1038	1079
57870	-0.201937	2.28184e-11	0.00195879	n.s	< 0.0001	-0.0921618	5.09408e-05	0.0017	-0.0291766	n.s	< 0.0001	Collagen alpha-1(IV) chain	GPEGpPGLKGLQGLpGpK	COL4A1	P02462	1363	1380
140128	-0.216219	6.03227e-13	-0.087671	0.0024502	0.0005	-0.231377	2.0079e-26	0.6592	-0.0466708	n.s	< 0.0001	Collagen alpha-1(IX) chain	pGIDGIDGDRGPKGpPGPPGPAGEPGKPGAPGKpGTpGAD	COL9A1	P20849	286	325
123258	-0.224563	6.63731e-14	0.0243447	n.s	< 0.0001	-0.0889497	9.485e-05	0.0001	0.0196235	n.s	< 0.0001	Collagen alpha-1(VI) chain	DPGLMGERGEDGpAGNGTEGFPGFPGYpGNR	COL6A1	P12109	501	531
37662	0.225444	5.30734e-14	0.0989228	0.000525049	0.0006	0.14835	2.43255e-11	0.0258	0.052816	n.s	< 0.0001	Collagen alpha-1(XXV) chain	KGTDGpMGPHGpAGp	COL25A1	Q9BXS0	552	566
68701	0.415946	1.75955e-49	0.212091	3.07985e-16	< 0.0001	0.378048	6.76453e-72	0.2076	0.159732	3.11708e-08	< 0.0001	Collagen alpha-1(XXV) chain	PGpPGPHGPPGpmGPHGLpGP	COL25A1	Q9BXS0	531	551
51678	-0.295281	5.90619e-24	-0.0960148	0.000807286	< 0.0001	-0.142263	1.64818e-10	< 0.0001	-0.0651755	n.s	< 0.0001	Collagen alpha-2(I) chain	GEDGHpGKPGRpGERG	COL1A2	P08123	142	157
52730	-0.242068	4.70541e-16	-0.0811723	0.00555272	< 0.0001	-0.0953417	2.67539e-05	< 0.0001	-0.0297534	n.s	< 0.0001	Collagen alpha-2(I) chain	GEDGHpGKpGRpGERG	COL1A2	P08123	142	157
80306	-0.241918	4.87101e-16	-0.0179107	n.s	< 0.0001	-0.130211	5.71885e-09	0.0012	-0.0121177	n.s	< 0.0001	Collagen alpha-2(I) chain	NDGPpGRDGQpGHKGERGYpG	COL1A2	P08123	932	952
112515	-0.246538	1.20045e-16	-0.0515336	n.s	< 0.0001	-0.109159	1.2964e-06	< 0.0001	-0.0463716	n.s	< 0.0001	Collagen alpha-2(I) chain	GRDGNpGNDGPpGRDGQpGHKGERGYpG	COL1A2	P08123	925	952
114086	-0.203923	1.40734e-11	0.0174514	n.s	< 0.0001	-0.108823	1.40305e-06	0.0065	0.0078365	n.s	< 0.0001	Collagen alpha-2(I) chain	TGEVGAVGPpGFAGEKGPSGEAGTAGPpGTpGP	COL1A2	P08123	831	863
114702	-0.223034	9.83549e-14	-0.0814424	0.00536612	0.0001	-0.119972	9.14901e-08	0.003	-0.0511778	n.s	< 0.0001	Collagen alpha-2(I) chain	TGEVGAVGpPGFAGEKGpSGEAGTAGPpGTpGP	COL1A2	P08123	831	863
116111	-0.202475	1.99875e-11	-0.00452263	n.s	< 0.0001	-0.0929867	4.31305e-05	0.0018	-0.0082621	n.s	< 0.0001	Collagen alpha-2(I) chain	LVGEpGPAGSKGESGNKGEpGSAGPQGPpGPSG	COL1A2	P08123	344	376
121772	-0.236492	2.32263e-15	-0.0201788	n.s	< 0.0001	-0.274775	3.22693e-37	0.2438	-0.05603	n.s	< 0.0001	Collagen alpha-2(I) chain	TGEVGAVGPpGFAGEKGPSGEAGTAGPpGTpGPQG	COL1A2	P08123	831	865
126318	-0.25181	2.42085e-17	0.011445	n.s	< 0.0001	-0.113239	4.85988e-07	0.0001	-0.0447803	n.s	< 0.0001	Collagen alpha-2(I) chain	TGAkGAAGLpGVAGApGLpGPRGIpGPVGAAGATGARG	COL1A2	P08123	306	343
138279	-0.231427	1.00963e-14	0.00994203	n.s	< 0.0001	-0.117759	1.60194e-07	0.0011	-0.0382718	n.s	< 0.0001	Collagen alpha-2(I) chain	EVGKpGERGLHGEFGLpGpAGpRGERGPPGESGAAGP	COL1A2	P08123	566	602
113351	-0.237511	1.75403e-15	0.0271528	n.s	< 0.0001	-0.170971	9.27292e-15	0.0507	0.0045882	n.s	< 0.0001	Collagen alpha-2(V) chain	GpSGpVGpPGLAGERGEQGPpGPTGFQGLPG	COL5A2	P05997	651	681
61039	0.503989	1.38911e-76	0.424664	3.9626e-71	0.0073	0.398566	1.79891e-80	0.0002	0.344717	5.08582e-41	< 0.0001	Collagen alpha-3(IV) chain	PGpPGPPGPpGHPGpQGpPG	COL4A3	Q01955	655	674
146964	0.212713	1.52205e-12	0.0237857	n.s	< 0.0001	-0.011861	n.s	< 0.0001	0.0211972	n.s	< 0.0001	Collagen alpha-3(IX) chain	pGApGVRGFQGQKGSmGDpGLPGPQGLRGDVGDRGPGGAAGP	COL9A3	Q14050	396	437
115050	0.26122	1.20858e-18	-0.0549226	n.s	< 0.0001	0.0147061	n.s	< 0.0001	0.0202734	n.s	< 0.0001	EMILIN-1	EQGVEGAPAAPVPQVAFSAALSLPRSEPGT	EMILIN1	Q9Y6C2	857	886
61573	0.29524	5.90619e-24	0.0307895	n.s	< 0.0001	0.197729	1.81803e-19	0.0039	0.0675661	n.s	< 0.0001	Fibrinogen alpha chain	DEAGSEADHEGTHSTKR	FGA	P02671	605	621
64256	0.297776	2.44707e-24	0.0801102	0.00628725	< 0.001	0.312472	2.6471e-48	0.6664	0.112972	0.00023484	< 0.0001	Fibrinogen alpha chain	DEAGSEADHEGTHSTKRG	FGA	P02671	605	622
81607	-0.214228	1.0258e-12	-0.029144	n.s	< 0.0001	-0.0418697	n.s	< 0.0001	-0.0629938	n.s	< 0.0001	Fibrinogen alpha chain	DEAGSEADHEGTHSTKRGHAK	FGA	P02671	605	625
51184	0.290692	3.31978e-23	0.0954826	0.000870315	< 0.0001	0.153596	4.37944e-12	0.0001	0.14252	1.38968e-06	< 0.0001	Fibrinogen beta chain	EEAPSLRPAPPPISGGG	FGB	P02675	54	70
93050	-0.214953	8.46718e-13	0.0338803	n.s	< 0.0001	0.152808	5.67964e-12	< 0.0001	0.0283724	n.s	< 0.0001	Gelsolin	LSSHIANVERVPFDAATLHTSTA	GSN	Q5T0H9	141	163
19046	-0.233973	4.84017e-15	-0.0474186	n.s	< 0.0001	0.102592	5.76011e-06	< 0.0001	-0.00705634	n.s	< 0.0001	Histone-lysine N-methyltransferase MLL4	PTSRYIHFP	WBP7	Q9UMN6	2030	2038
63517	0.20439	1.25469e-11	0.0634189	0.0382539	0.0001	0.0015008	n.s	< 0.0001	0.0420173	n.s	< 0.0001	Mimecan	EKETVIIPNEKSLQLQ	OGN	P20774	59	74
14071	0.259445	2.09763e-18	0.115897	3.56583e-05	0.0001	-6.47682e-05	n.s	< 0.0001	0.0704376	0.0397346	< 0.0001	POTE ankyrin domain family member F	RVAPEEHPV	POTEF	A5A3E0	795	803
53736	-0.205861	8.63294e-12	-0.0723479	0.0154447	0.0003	-0.0823635	0.000315238	0.0004	0.00926056	n.s	< 0.0001	Protein S100-A7	GDIATDYHKQSHGAAP	S100A7	P31151	80	95
60751	0.310949	1.31607e-26	0.0123022	n.s	< 0.0001	0.124228	2.98213e-08	< 0.0001	0.0632591	n.s	< 0.0001	Retinol-binding protein 4	SVDETGQmSATAKGRVR	RBP4	P02753	64	80
43226	0.216361	5.8629e-13	0.0123832	n.s	< 0.0001	-0.0140262	n.s	< 0.0001	-0.0249629	n.s	< 0.0001	Sodium/potassium-transporting ATPase subunit gamma	GLSmDGGGSPKGDVDP	FXYD2	P54710	3	18
21919	0.204152	1.33044e-11	0.00264103	n.s	< 0.0001	0.0563784	0.0160936	< 0.0001	0.00822856	n.s	< 0.0001	Uromodulin	SGSVIDQSRVL	UMOD	P07911	589	599
43605	0.247156	9.92986e-17	0.127616	4.23232e-06	0.001	-0.0632728	0.00649932	< 0.0001	0.0729766	0.0314191	< 0.0001	Uromodulin	SVIDQSRVLNLGPI	UMOD	P07911	591	604
50056	0.299676	1.16768e-24	0.10896	0.00011121	< 0.0001	-0.133413	2.29582e-09	< 0.0001	0.0436821	n.s	< 0.0001	Uromodulin	SVIDQSRVLNLGPIT	UMOD	P07911	591	605
53181	0.233028	6.3574e-15	0.0353292	n.s	< 0.0001	-0.0200216	n.s	< 0.0001	0.0311407	n.s	< 0.0001	Uromodulin	SGSVIDQSRVLNLGPI	UMOD	P07911	589	604
