# Supplementary material for: Identification of ageing-associated naturally occurring peptides in human urine
Source: Oncotarget. 2015 Sep 29;6(33):34106–17. doi: 10.18632/oncotarget.5896 (PMC4741439; doi:10.18632/oncotarget.5896)
Supplement: Supplementary file 4 [file oncotarget-06-34106-s004.xls]

## Sheet: Table S3.
Protease	Gene symbol	Number cleavage sites	Pearson correlation factor	p-value
Meprin A beta subunit	MEP1B	13	0.3255	<0.0001
Kallikrein 5	KLK5	2	0.2938	<0.0001
Prothrombin	F2	3	0.2919	<0.0001
A disintegrin and metalloproteinase with thrombospondin motifs 5	ADAMTS5	5	0.288	<0.0001
Serine protease hepsin	HPN	2	0.2425	<0.0001
Pepsin A-3	PGA3	4	0.2376	<0.0001
Collagenase 3	MMP13	61	0.2241	<0.0001
Matrix metalloproteinase-9	MMP9	92	0.2216	<0.0001
Kallikrein 2	KLK2	2	0.2154	<0.0001
Macrophage metalloelastase	MMP12	89	0.2049	<0.0001
Meprin A alpha subunit	MEP1A	25	0.2006	<0.0001
Kallikrein 6	KLK6	5	0.1955	<0.0001
Plasminogen	PLG	7	0.195	<0.0001
Prolyl endopeptidase	PREP	16	0.1799	<0.0001
Neutrophil collagenase	MMP8	53	0.1787	<0.0001
Granzyme A	GZMA	6	0.1731	<0.0001
Granzyme B	GZMB	3	0.1294	<0.0001
Matrilysin	MMP7	36	0.1119	<0.0001
Matrix metalloproteinase-25	MMP25	2	-0.1631	<0.0001
Caspase 1	CASP1	3	-0.1699	<0.0001
Transmembrane protease serine-7	TMPRSS7	3	-0.2208	<0.0001
Tripeptidyl-peptidase 1	TPP1	6	-0.232	<0.0001
Kallikrein 4	KLK4	2	-0.2375	<0.0001
A disintegrin and metalloproteinase with thrombospondin motifs 4	ADAMTS4	10	-0.242	<0.0001
Matrix metalloproteinase-20	MMP20	2	-0.242	<0.0001
Calpain-1 catalytic subunit	CAPN1	3	-0.2463	<0.0001
Cathepsin S	CTSS	8	-0.267	<0.0001
Calpain-2 catalytic subunit	CAPN2	7	-0.2817	<0.0001
Cathepsin K	CTSK	6	-0.2856	<0.0001
Matrix metalloproteinase-14	MMP14	30	-0.2897	<0.0001
Cathepsin L1	CTSL	12	-0.3084	<0.0001
Neprilysin	MME	10	-0.3184	<0.0001
