# Supplementary material for: Identification of ageing-associated naturally occurring peptides in human urine
Source: Oncotarget. 2015 Sep 29;6(33):34106–17. doi: 10.18632/oncotarget.5896 (PMC4741439; doi:10.18632/oncotarget.5896)
Supplement: Supplementary file 5 [file oncotarget-06-34106-s005.xls]

## Sheet: Table S4.
Disease-unaffected
Reactome Pathways	Number of proteases	Bonferroni p-value	Associated Proetases to pathways
Degradation of the extracellular matrix	12	2.8791e-20	[ADAMTS4, ADAMTS5, CTSK, CTSL1, CTSS, MMP12, MMP13, MMP14, MMP2, MMP7, MMP8, MMP9]
Collagen degradation	9	5.01916e-17	[CTSK, CTSL1, MMP12, MMP13, MMP14, MMP2, MMP7, MMP8, MMP9]
Activation of Matrix Metalloproteinases	7	8.44863e-13	[CTSK, MMP13, MMP14, MMP2, MMP7, MMP8, MMP9]
Assembly of collagen fibrils and other multimeric structures	5	4.00106e-07	[CTSL1, CTSS, MMP13, MMP7, MMP9]
Trafficking and processing of endosomal TLR	3	1.54405e-05	[CTSK, CTSL1, CTSS]
Endosomal/Vacuolar pathway	2	0.00129823	[CTSL1, CTSS]
Disease-affected
Reactome Pathways	Number of proteases	Bonferroni p-value	Associated Proetases to pathways
Degradation of the extracellular matrix	15	1.06864e-26	[ADAMTS4, ADAMTS5, CAPN1, CTSK, CTSL1, CTSS, MMP12, MMP13, MMP14, MMP2, MMP25, MMP7, MMP8, MMP9, PLG]
Collagen degradation	9	1.66011e-16	[CTSK, CTSL1, MMP12, MMP13, MMP14, MMP2, MMP7, MMP8, MMP9]
Activation of Matrix Metalloproteinases	9	2.70748e-17	[CTSK, MMP13, MMP14, MMP2, MMP25, MMP7, MMP8, MMP9, PLG]
Assembly of collagen fibrils and other multimeric structures	5	8.08767e-07	[CTSL1, CTSS, MMP13, MMP7, MMP9]
Trafficking and processing of endosomal TLR	3	2.15402e-05	[CTSK, CTSL1, CTSS]
Activation of Insulin-like Growth Factor Binding Proteins (IGFBPs)	3	9.89974e-05	[F2, MMP2, PLG]
Endosomal/Vacuolar pathway	2	0.00198563	[CTSL1, CTSS]
Legend:
ADAMTS4: A disintegrin and metalloproteinase with thrombospondin motifs 4
ADAMTS5: A disintegrin and metalloproteinase with thrombospondin motifs 5
CTSK: Cathepsin K
CTSL1: Cathepsin L1
CTSS: Cathepsin S
MMP12: Macrophage metalloelastase
MMP13: Collagenase 3
